# Supplementary material for: Actin organization and endocytic trafficking are controlled by a network linking NIMA-related kinases to the CDC-42-SID-3/ACK1 pathway
Source: PLoS Genet. 2018 Apr 2;14(4):e1007313. doi: 10.1371/journal.pgen.1007313 (PMC5897031; doi:10.1371/journal.pgen.1007313)
Supplement: S1 File — (XLSX) [file pgen.1007313.s014.xlsx]

## Sheet: Fig1
	Body measurements
	nekl-3(sv3)				nekl-2(fd91)				nekl-2(fd81); nekl-3 (gk894345)				mlt-4(sv9)
	gfp(RNAi)		cdc-42(RNAi)		gfp(RNAi)		cdc-42(RNAi)		gfp(RNAi)		cdc-42(RNAi)		gfp(RNAi)		cdc-42(RNAi)
Animal	Body length	Body width	Body length	Body width	Body length	Body width	Body length	Body width	Body length	Body width	Body length	Body width	Body length	Body width	Body length	Body width
1	374	19.1	389.1	20.6	365.2	20.5	305.5	27.7	324.8	23.7	391.1	31.4	368.4	20	379.9	31.8
2	375.6	20.5	444.1	33.2	318.6	20.3	371.9	28.1	354.6	22.6	486.3	32.8	346.9	20.4	394.1	26.1
3	334.1	17.9	436.6	28.7	319.5	19.1	376.5	22.2	347.7	24.6	452.3	36.5	330.8	21.4	413.1	38.3
4	364.3	23.5	419.1	28.7	283.1	18.9	327.9	23.9	314	22.1	411.6	32.8	329.2	20.8	392.5	25.7
5	351.9	18.6	402.2	21.5	385.3	24	352	23.3	319.1	25.5	390.4	30.4	280.4	21.9	431.8	28.3
6	352.7	20.2	413.3	25.2	386.9	19.1	354.3	27.3	321.7	23.4	468.5	31.3	272.3	19.8	390.1	32.4
7	335.9	19.7	426.6	29.2	332.9	21.5	377.5	25.8	327.3	23.8	410.6	25.5	345.1	19.1	398	29.2
8	377.2	19.9	410.5	24.2	355.9	20.1	368.6	23.8	329.5	22.8	443.8	25.1	375.6	21.2	377.6	28.6
9	354.9	22.1	408.4	29.7	290.5	21	350.4	24.9	366.2	24.5	419	27.7	274.5	21.3	419.3	27.9
10	362.6	20.6	395.7	24.8	305.9	21.2	355.8	25.9	355.4	29	463.7	27.5	349.7	22.2	352.6	29.2
11	360.2	23.1	429.9	30.4	372.2	22.8	379.9	27.3	329.1	23.8	434.2	29.2	332.9	23	438.7	30.8
12	381.3	22.6	415.5	23.7	330.5	20.1	354.5	28.3	340.8	26.5	454.9	27.1	287.4	20.9	404.8	31.3
13	344.5	21.3	383.7	26.8	344.1	21.8	337.2	24.4	370.2	24.8	427.7	31.1	307.1	20.9	438.9	28.1
14	348.1	20.9	418.6	24.5	366.3	20.1	352.9	24	381.1	22.8	479.9	34	344.9	22.6	357.2	30.2
15	374.8	19.9	481.2	30.5	337.7	20.5	389	25.6	345.7	23.9	401.4	31.8	308.6	19.7	449.4	29.8
16	360.5	19.3	411.1	25.8	357.8	18.9	541.4	47.6	379	23.4	423.9	27.6	355.9	21.5	425.4	36.3
17	349.4	18.9	412.1	31.6	343.8	21.7	396.7	32.2	353.3	25.4	419.1	25.2	298.4	17	436.2	37.9
18	362.5	19.6	386.5	32.3	367.9	40	463.3	31.2	379.1	28	430.4	25.1	349.7	20.3	444.9	35.8
19	325.6	19.4	436.9	32.3	352.5	19.2	385.4	28	340.2	23.6	471.7	27.9	375.2	21.3	471.9	36.7
20	351	18.9	364.6	28.1	345.7	19.7	345.7	22.4	349.3	25.9	443.2	29.8	355.2	21.9	394.4	30
21	359.3	18.2	389.9	25.9	357.6	19.9	492	31.9	343.2	23.1	398.7	31.1	347.7	22.2	398.2	31.9
22	353.5	20.6	373.6	27.8	372.7	21.8	343.1	24.8	356.5	22.9	517.7	38.5	339.7	19.1	391.4	32
23	389.5	20.9	455.8	29.9	361.8	21	507.1	36.7	355.7	22.8	436.9	35	342.2	21.2	345.3	28
24	358.3	19.9	408	26.8	342.5	20.4	373.9	31.2	361.9	20.5	427.6	30	362.7	25.1	410.9	27
25	345.3	20.1	432.9	29.1	349.7	20.9	370.8	40.3	362.3	24.3	401	29.2	344.1	22	426.7	32
26	352.7	20	427.4	27.6	351.2	21.2	344.4	32.7	324.9	22.2	470.3	33.3	333.6	21.2	393.1	30.7
27	356.1	18.1	439.6	27.9	350.6	21.3	436	34.9	330.2	23.5	365.7	26.3	343.1	20.5	369.9	30.6
28	367.6	17.5	450.2	24.5	342.4	21.1	374.6	29.3	328.3	25.6	563.7	46.8	349.5	22.1	459.5	28.5
29	370.1	18	387	23.9	299.9	17.6	384.3	32.4	309.3	18.9	498.4	36	332.6	22.5	426.1	32.2
30	352	20.6	398.7	28.4	355.2	19.5	397.2	26.9	364.6	25.5	403.5	25.9	334.1	22.7	401.4	30.3
31	352.7	22.6	452.5	31.5	386.9	24.8	410.5	23	373.2	21.9	407.9	30	328.6	20.6	415.2	29
32	343.2	20.9	373.2	29.1	363.8	21.4	420.5	32.7	350.4	22.5	477.2	31	325.1	21.7	451	30.3
33	354.3	19.3	444.4	33	348.8	21.7	321.9	20.1	359.1	22.7	448.9	37.2	350.3	22.2	453.1	34.7
34	347.6	20.6	445.4	27.4	335.2	21.1	381.8	25.4	317.9	19.7	407.9	30	343.9	24	404.3	28.4
35	324.6	21.8	399	26.6	363.5	18.6	399.3	24.7	345	20.9	430.3	32.8	334.3	21.5	338.4	30.5
36	344.3	19.7	401.4	26.1	343.7	19.7	521.5	31.3	362.9	26.1	333.9	28.6	265.5	21.2	383.4	26.4
37	344.2	18.7	380.7	26.1	346.1	19.5	405.3	25.1	370.8	23.2	469.7	39.4	334.7	21	336.5	29.2
38	335.2	19.5	491.2	30.3	354.8	19.6	456.2	25	417.8	25.9	421.7	36.4	307.5	20	364.2	29.4
39	356.6	19.1	432.1	26.3	332.6	20.1	368.8	22	327.2	21.8	364.5	41	334.1	19.9	401.8	30.9
40	331.6	21.7	470.8	27.7	319	21.3	395	26.9	368.2	23.4	349	29.4	364.3	21	387.8	27.8
41	346.7	21	409.2	25.7	300.4	18.9	437.8	30.5	362.5	24.2	435.9	41.6	374.9	19.4	331.4	21
42	383	21.6	413	25.6	345.6	21.6	389.4	21.8	303.6	19.8	401	32.9	343.4	18.7	389.8	27.3
43	299.5	19.6	413.5	28.8	364.3	20.3	399.5	23.7	327.2	24.6	387	33	327.2	21.8	355.6	26.5
44	347.7	23.7	457.5	30.8	353	20.9	375.8	28.7	329.1	23.4	391.1	29.4	333	19.1	379.5	27.6
45	359.6	19.1	426.7	29.6	332.2	21.4	366.9	24.8	366.8	23.6	532.6	34.6	325.9	20.2	379.8	29
46	327	20	492.3	31.6	366.5	19.4	343.4	21.5	383	24.1	461.8	30.9	331.7	19.7	451.2	30.7
47	345.6	18.7	407.2	26.8	363.3	18.2	359	34.3	420.9	30.4	469	27.8	352.1	19.6	417.9	28.6
48	374.8	19.8	467	31	309.3	19.4	460.6	36.7	319.5	21.9	405.7	30.8	354.9	19	513.9	41
49	346.4	21.2	427.8	27.9	359.9	17.3	412.3	30.3	346.8	24	351.5	28.2	368.5	24.3	391.3	32.4
50	351.9	19.8	428	26.3	328.7	20.1	364.7	24.7	352.4	24.5	378.7	36.2	367.3	22.4	392.8	29.1

## Sheet: Fig3
Animal	GFP::CDC-42 intensity measurements
1	Non-molting	Molting
2	383.927	478.507
3	420.956	558.833
4	422.539	524.339
5	434.053	566.473
6	436.683	685.879
7	522.909	722.645
8	427.109	650.096
9	549.885	564.174
10	507.806	529.332
11	391.843	477.314
12	392.879	566.99
13	474.632	641.797
14	544.995	578.917
15	443.332	566.278
16	539.882	396.31
17	639.387	596.691
18	402.262	624.623
19	396.209	698.194
20	441.961	563.642
21	529.357	436.794
22	382.685	415.825
23	228.508	349.099
24	657.3	437.397
25	517.093	393.38
26	532.738	405.036
27	612.159	475.25
28	507.339	449.411
29	465.323
30	585.708
31	518.293

## Sheet: Fig4
	GFP::WSP-1[GBD] intensity measurements				Student's t-test values
Animal	Wild type	nekl-2(fd91)	nekl-3(sv3)		Background	nekl-2(91)	nekl-3(sv3)
1	100.988	195.527	89.187		Wild type	4.50262e-06	0.00118816
2	123.799	147.759	116.698		nekl-2(91)	1	0.546385
3	82.993	235.86	138.217
4	113.487	230.455	121.7
5	66.271	148.564	255.201
6	78.161	121.352	87.777
7	89.191	194.261	254.583
8	85.673	114.667	161.077
9	130.786	172.05	211.743
10	133.288	276.781	237.57
11	97.597	206.977	317.684
12		235.42	162.218
13		125.016	117.824
14		187.404	136.985
15		207.74	192.937
Average	100.203	186.656	173.427

## Sheet: Fig5
	Body measurements
	nekl-2(fd81); nekl-3 (gk894345)		nekl-2(fd81); nekl-3 (gk894345); sid-3(fd139)
Animal	Body length	Body width	Body length	Body width
1	250.7	20	371.2	23.1
2	526.6	37.2	353	21.7
3	279.4	20	365	19.9
4	307.8	28	1090.6	62
5	351.4	18.4	1056.1	66.9
6	338.3	21.3	852.7	46.2
7	325.6	19.7	791.2	47.9
8	275.5	25.8	543	43.9
9	298.3	20.1	1024	61.9
10	293	20.3	969.9	70.5
11	839.5	58.9	667.9	67.2
12	312.5	19.3	331.1	23.7
13	332.2	19.3	359.7	22.4
14	251.8	17.8	362.7	24.9
15	238.3	19.7	814	43.8
16	220.7	20	676.6	45.4
17	328.9	21.5	454.2	26.3
18	287.4	17	384.1	20.6
19	348.3	20	497.2	39.3
20	429.2	31.3	902.3	50.9
21	339.8	22	1155.4	72.1
22	344.9	20.1	805.1	48.3
23	345	21.3	838.5	44.6
24	299.8	19.4	348.3	24.2
25	388.9	25.1	1192.4	72.5
26	383.4	24	1037.8	64.2
27	370.7	22.8	408.9	28.7
28	316.4	24.8	1149.6	72.3
29	316.7	21.2	926.5	69.9
30	372.2	20.3	786	58.6
31	374.1	21.3	347.9	18.9
32	395.3	24.8	627.6	34
33	353.5	21.3	1034.1	52.1
34	311.1	21.7	337.1	20.1
35	371.6	22.3	1001.5	63.1
36	369.4	25.6	376.5	22.4
37	395.7	19.7	427	22.8
38	306	20.6	757.3	42.7
39	364.4	22	812.1	42.1
40	335.3	23.9	1146.5	60.7
41	575	31	1025.4	69.7
42	586.8	36	598.4	48
43	361.9	23.4	693	48.5
44	373	20.4	1054.3	74.5
45	274	20.3	682.3	39.1
46	887.2	57.3	367.8	22.7
47	361.5	19.1	352.7	23.5
48	344.1	19.9	429.3	34
49	360.9	21.1	858.5	54.2
50	317.1	22.8	502.5	40.9

## Sheet: S1 Fig
	Body measurements
	nekl-2(gk839)				nekl-3(gk506)
	gfp(RNAi)		cdc-42(RNAi)		gfp(RNAi)		cdc-42(RNAi)
Animal	Body length	Body width	Body length	Body width	Body length	Body width	Body length	Body width
1	345.5	20.3	250.3	21.5	328.6	19.8	322.4	21.2
2	274.2	21.5	255.3	20.9	315.4	19.4	343.4	19.9
3	330.9	19.7	267	22.4	335.9	18.6	268.5	21.8
4	257.7	19.7	272.7	23.1	277	21.3	324.8	22
5	289.2	19.9	262.6	21	314.6	21.1	343.7	20.5
6	260.1	19.3	253.1	21.5	278.9	22.6	216.5	18.1
7	289.6	19.2	262	21.8	325	21.1	255.1	24
8	261.8	22	271.6	21.3	281.7	21.8	275.8	21.8
9	337.2	20.3	295	21.9	328.4	19.8	308.1	28.5
10	315.5	20.1	270.1	21	311.2	19.6	271.5	22.4
11	314.3	19.8	264.7	21.1	284.8	22	300	23.5
12	272.5	21.5	305.1	21.2	336.6	19.3	238.3	21.8
13	315	20.8	279.1	19.1	279	20.6	305.4	23.6
14	278.1	19	261.1	20.1	276.5	20.5	335.8	24.5
15	283.4	20.5	305.2	22	284.8	22.2	303.2	22.9
16	258.1	20.5	270.2	21.3	290.3	20.7	288.4	19.4
17	298.6	20.7	282.4	21	335.1	21	261.8	22.7
18	288.3	22.4	266.8	21.9	297.7	21.8	357.4	23
19	321.5	20.7	258	26.6	271.9	20	332.3	23.4
20	289	19.7	252.2	24.5	328.3	19.6	317.1	23
21	278.2	20.1	301.4	23.4	284.7	22.1	334.8	25.3
22	301.3	20.6	277.3	19.2	285.6	21.5	268.5	21.2
23	299.4	21.5	271.1	21	295.7	21.2	285.3	19.6
24	268.8	20.6	274.4	24.7	290.8	22.2	294.6	19.1
25	328.9	19.9	283.3	23.5	295.3	21.8	332.7	26.7
26	283.7	21.2	252.6	20.7	289.9	21.3	270	23.3
27	310.2	20.5	281.9	22.3	284.9	20.7	351.9	23.1
28	276.4	19.8	279	22.2	267.4	21.5	260.4	20.3
29	299.1	21.6	239.2	23.1	293.5	20.1	273.8	21.3
30	305.5	20.6	300.3	23.7	318.6	20.4	367.4	22.7
31	266.2	20.7	337.9	21.5	312	20.3	337.7	24
32	278.8	21.3	329.4	21.1	321.3	20.5	319.9	22.7
33	288	20.8	284.6	18.9	285.6	21.9	291.9	20.8
34	260.2	20.3	348.3	20	314.9	18.9	353.2	21.5
35	286.6	21.7	322.1	20.3	336.4	20.3	336.9	21.7
36	272.8	20.4	281.3	23.4	329	22	315.8	26.8
37	343.5	18.5	239.6	18.7	271.6	21.1	339.1	23.4
38	318.9	19.4	321.3	20.3	290	19.6	263.2	20.3
39	283	21.4	246.4	20.1	274.9	21.2	230.5	20.9
40	309.9	20.8	341.1	20.6	262.7	20.9	265.9	23.1
41	255.4	20.5	323.8	22	292.6	20.9	298.8	21.5
42	266	19	259	24.3	309.6	21.1	277.8	24.9
43	286.8	19.9	350.9	21.4	298.3	21.4	297.2	21
44	281.4	21	314.8	20.6	321	21.3	335.4	21.2
45	284.6	19.9	313.6	21	304.4	21.3	341.6	19.1
46	282.6	20	259.6	20.7	299.1	21.3	343.6	20.7
47	307.6	20.9	280.4	22.3	293.5	19.3	351	17.3
48	267	20	279.2	22.5	293.5	20	314	20.1
49	291.2	20.5	289.3	23	311.4	21.4	241.8	21.6
50	284.4	21.5	261	21	274	20.4	274.3	22.7

## Sheet: S2 Fig
	Body measurements
	gfp(RNAi)+mlt-2 (RNAi)		cdc-42(RNAi)+mlt-2 (RNAi)		gfp(RNAi)+mlt-3 (RNAi)		cdc-42(RNAi)+mlt-3 (RNAi)
Animal	Body length	Body width	Body length	Body width	Body length	Body width	Body length	Body width
1	441.9	27	460.1	31.3	496	26.8	416.5	33.1
2	456.5	26.9	574.9	35	420.9	26	434.1	28.3
3	627.9	35.9	458	26.1	434.3	28.2	463	37.8
4	431.1	24.9	431	26.7	395.6	26.7	467.1	37.3
5	415.7	25.3	523.2	37	423.1	31.1	466.2	39.2
6	539.7	27.6	534.7	32.9	335.6	25.9	421.1	29.5
7	646.4	31.4	613.4	37.7	394.2	25.4	497.9	38.3
8	482.9	27.3	598.3	35.5	391.6	22.7	437	39
9	464.8	27.2	631.4	37.9	498.1	33.9	416.5	25
10	641.9	31.5	453.2	33.3	441.9	25.7	470.3	44.6
11	503	27.1	510.1	35.5	331.4	23.3	569.5	49.2
12	531.2	27	499.8	36	458.9	25.1	451.3	27.7
13	424.6	25.3	677.3	49.6	511.5	34	407.6	34.6
14	525.8	29.1	551.5	34	412.3	28.3	460.7	35.7
15	502	27.7	640.5	36.2	420.7	24.5	348.7	23.2
16	532	31.6	510.9	41.1	363.1	25.1	389.1	38.9
17	633.3	34	543.1	33.7	429.5	26.3	459.2	34
18	377	36	460.3	32.6	419.9	26.2	339.6	32.4
19	783.8	40.5	611.3	36	451	25.5	418.7	32.8
20	783.2	42.1	571	36.4	438.8	26.5	526.8	42
21	457.3	25.1	396.2	36	485.2	28.9	392.4	26
22	686.5	40.1	429.4	36.3	410.6	23.1	435.2	28.1
23	566	34	414.5	34.9	489.3	26.9	467.9	33.2
24	439.1	25.5	497.4	31.2	355.3	25.1	481.3	36.9
25	520.2	27.7	446.1	28.1	340	25.5	464.7	38
26	548.8	28.9	413.5	31.6	431.4	32.8	390.7	31.7
27	729.5	33.8	505.7	42.9	501.3	29	475.6	37.1
28	672.5	38.5	448	35	419.8	25.8	446.6	40.1
29	700.8	39.2	459	31.5	430.1	24.4	548.1	36
30	561	37.7	342	34.4	415.9	23.3	399	32
31	725.5	38.1	448.5	32.8	429.4	26.9	383.2	35
32	653.5	36.1	420	33.1	407.9	24.4	502.1	34.7
33	493.6	24.9	393.8	37	498.4	29.7	458.1	28.8
34	721.1	40.6	583.1	40.6	494.5	28.7	370.8	44.5
35	417.3	30.6	613.8	36.7	425.8	24.8	410.8	26.3
36	665.4	37	525	36.3	425.3	24.8	380.9	41.4
37	604.2	43.6	555.2	35.6	494.1	27.7	386	32.1
38	679.6	37	487.5	32.1	484.3	29.7	396.5	35.7
39	572.5	36.6	585.8	37.6	512	28.5	397.2	39
40	686.6	39.8	601.6	42.1	446.3	30.1	406.3	27.1
41	677.9	39.2	518.1	33.8	427.3	24.2	429.7	30.8
42	468.9	27.1	625.2	46.1	420.2	24.2	401.5	44.4
43	635.8	34.4	672.9	39.6	402.7	26.1	411.6	39.3
44	635.5	31	517.3	44.6	499.6	27.4	366	27.7
45	487.4	38.6	571.2	40.8	444	28.4	397	29
46	493.1	31.8	431.1	30.7	377.8	25.7	449.7	38.5
47	498.1	26.7	440.1	34	368.6	22.2	424.5	45.8
48	580.4	35.7	588.2	59.2	430.4	27.8	422	46.2
49	508.3	27.7	727.6	45.2	434.4	26.8	407.9	37.8
50	421.8	26.8	620.9	51	493	30.2	388.2	28.7

## Sheet: S5 Fig
	Average area of CRIB::mCherry puncta (µm²)
Animal	Molting wild type	Intermolt wild type	nekl-2(fd91)	nekl-3(sv3)	fbn-1(tm290)
1	0.271214	0.146412	0.563256	0.573023	0.232605
2	0.163293	0.253017	0.967906	1.12526	0.298534
3	0.169541	0.203391	0.636058	1.19311	0.249955
4	0.150128	0.144198	1.01178	0.900689	0.700122
5	0.315385	0.313769	0.720158	0.411147	0.387052
6	0.422909	0.346615	1.45412	1.82064	0.367897
7	0.099585	0.246891	0.765202	0.657746	0.27027
8	0.234146	0.197194	0.54274	1.91744	0.471345
9	0.185423	0.328455	0.573203	0.782805	0.39125
10	0.182381	0.241548	0.444879	1.51091	0.436362
Average	0.2194	0.242149	0.767929	1.08928	0.380539
Standard Deviation	0.094777	0.0714262	0.30274	0.522034	0.138095

## Sheet: S10 Fig
	Number of CHC-1 puncta
	Wild type			nekl-2(fd81); nekl-3 (gk894345) ngm			nekl-2(fd81); nekl-3 (gk894345) control RNAi			nekl-2(fd81); nekl-3 (gk894345) cdc-42(RNAi)			nekl-2(fd81); nekl-3 (gk894345); sid-3 (fd139)
Animal	Analyzed area (um2)	Total number of puncta	Number of puncta per 100um2	Analyzed area (um2)	Total number of puncta	Number of puncta per 100um2	Analyzed area (um2)	Total number of puncta	Number of puncta per 100um2	Analyzed area (um2)	Total number of puncta	Number of puncta per 100um2	Analyzed area (um2)	Total number of puncta	Number of puncta per 100um2
1	1020.92	213	20.8636	555.694	43	7.73807	965.786	118	12.218	589.412	59	10.01	1349.27	404	29.9422
2	800.449	304	37.9787	526.401	148	28.1154	484.042	59	12.189	1170.24	179	15.296	871.151	277	31.797
3	1080.98	436	40.3338	728.651	222	30.4673	305.916	156	50.9944	491.393	98	19.9433	1679.52	562	33.4619
4	862.554	337	39.07	351.612	41	11.6606	684.602	127	18.5509	667.035	49	7.34594	1300.24	259	19.9194
5	1160.32	391	33.6976	544.111	68	12.4974	1147.25	178	15.5154	1087.56	448	41.1931	1956.83	727	37.152
6	1547.18	568	36.712	672.544	90	13.382	535.111	59	11.0257	1039.07	466	44.8479	984.684	400	40.6222
7	665.762	347	52.1207	717.633	233	32.4678	397.954	47	11.8104	1044.95	308	29.4752	1447.98	312	21.5472
8	980.177	455	46.4202	526.824	57	10.8196	479.463	73	15.2254	817.749	202	24.702	1154.44	336	29.1051
9	567.478	205	36.1247	548.058	31	5.65634	733.949	90	12.2624	839.638	180	21.4378	618.062	260	42.067
10	868.612	346	39.8337	283.738	93	32.7767	629.674	150	23.8219	467.712	100	21.3807	1930.32	618	32.0155
Average			38.3155			18.5581			18.3614			23.5632			31.7629
Standard deviation			8.14177			10.9713			12.1219			12.1907			7.23926
